# Supplementary material for: A dengue fever predicting model based on Baidu search index data and climate data in South China
Source: PLoS One. 2019 Dec 30;14(12):e0226841. doi: 10.1371/journal.pone.0226841 (PMC6936853; doi:10.1371/journal.pone.0226841)
Supplement: S1 Dataset — (XLSX) [file pone.0226841.s001.xlsx]

## Sheet: Sheet1
S1 Dataset. Meteorological data
year	month	Temperature	Humidity	Precipitation
2011	1	9.5	57	26.6
2011	2	14.5	76	45.2
2011	3	15.8	73	49.3
2011	4	22.7	73	27.9
2011	5	24.9	78	185.3
2011	6	28	82	493.8
2011	7	28.4	82	363.5
2011	8	28.9	77	37.4
2011	9	26.7	78	183.9
2011	10	22.8	79	154.7
2011	11	21.1	78	64.6
2011	12	13.8	60	0.1
2012	1	11.4	82	72.6
2012	2	14	81	70.8
2012	3	17.9	85	63.9
2012	4	23.1	87	365.2
2012	5	26.8	84	291.1
2012	6	27.6	84	302.9
2012	7	28.1	82	136.6
2012	8	28.1	82	184
2012	9	26	79	69.4
2012	10	23.2	75	42.8
2012	11	19.2	80	168.8
2012	12	14.6	78	45.8
2013	1	13.3	73	3.8
2013	2	17.3	80	8
2013	3	19.2	85	174.2
2013	4	20.6	90	282.8
2013	5	25.3	89	300.6
2013	6	27.6	84	228.2
2013	7	27.4	86	318.9
2013	8	27.5	87	395.3
2013	9	26.5	83	231
2013	10	22.9	72	5
2013	11	19	75	42.2
2013	12	11.9	65	105.2
2014	1	13	70	0.7
2014	2	13	79	33.7
2014	3	17.3	83	274.6
2014	4	22.6	83	177.1
2014	5	24.9	88	542.9
2014	6	28.2	82	300.7
2014	7	28.9	80	199.8
2014	8	28	82	513.1
2014	9	27.5	79	96.1
2014	10	24	72	1.2
2014	11	20.1	78	35.9
2014	12	12.8	67	58.2
2015	1	13.6	73	55.9
2015	2	16.2	75	40.9
2015	3	18.5	83	27.2
2015	4	21.9	77	116.4
2015	5	25.9	85	805.6
2015	6	28.5	79	251.8
2015	7	28.1	77	441.2
2015	8	27.9	78	342.7
2015	9	26.9	79	116.4
2015	10	23.6	76	123
2015	11	21	78	44.7
2015	12	14.9	77	106.1
