# Supplementary material for: A dengue fever predicting model based on Baidu search index data and climate data in South China
Source: PLoS One. 2019 Dec 30;14(12):e0226841. doi: 10.1371/journal.pone.0226841 (PMC6936853; doi:10.1371/journal.pone.0226841)
Supplement: S1 Table — (XLSX) [file pone.0226841.s003.xlsx]

## Sheet: Sheet1
S1 Table. Search keywords from Baidu Index website used in this study.
Number	Chinese name	English name	Number	Chinese name	English name
K1	登革热	Dengue	K21	秋季腹泻	Autumn diarrhea
K2	登革热病毒	Dengue virus	K 22	关节疼痛	Joint pain
K3	登革热病是由哪种动物传染的	What type of animal is infected with dengue fever?	K23	后背疼痛是什么原因	What is the cause of back pain?
K4	登革热传染途径	Dengue infection pathway	K24	肌肉痛	muscle ache
K5	登革热会传染吗	Is dengue infected?	K25	花蚊子	Flower mosquito
K6	登革热及登革出血热	Dengue fever and dengue hemorrhagic fever	K26	花斑蚊	Spotted mosquito
K7	登革热是什么	What is dengue fever?	K27	蚊虫叮咬	Mosquito bites
K8	登革热症状	Dengue fever symptoms	K28	白蚊伊蚊	Aedes albopictus
K9	登革热疫苗	Dengue vaccine	K29	伊蚊	Aedes
K10	登革热疫情	Dengue fever epidemic	K30	蚊子	Mosquito
K11	登革热检测试剂盒	Dengue test kit	K31	被蚊子咬了怎么止痒	How to stop itching by mosquitoes
K12	登革热潜伏期	Dengue incubation period	K32	驱蚊子	Mosquito repellent
K13	登革热预防知识	Dengue prevention knowledge	K33	发烧	Fever
K14	广州登革热疫情	Dengue fever epidemic in Guangzhou	K34	高烧	High fever
K15	男婴感染登革热	Male infant infected with dengue fever	K35	持续高烧不退	Sustained high fever
K16	登革热是什么病	What is dengue fever?	K36	头晕恶心	Dizziness and nausea
K17	登革热治疗	Dengue fever treatment	K37	呕吐	Vomiting
K18	如何预防登革热	How to prevent dengue fever	K38	头痛	Headache
K19	登革热诊断标准	Dengue fever diagnostic criteria	K39	淋巴结肿大	Lymph node enlargement
K20	腹泻	diarrhea	K40	皮肤瘙痒	Cutaneous pruritus
