# Supplementary material for: A dengue fever predicting model based on Baidu search index data and climate data in South China
Source: PLoS One. 2019 Dec 30;14(12):e0226841. doi: 10.1371/journal.pone.0226841 (PMC6936853; doi:10.1371/journal.pone.0226841)
Supplement: S2 Table — (XLSX) [file pone.0226841.s004.xlsx]

## Sheet: Sheet1
S2 Table. Dengue related Baidu search terms that were finally selected.
Number	Chinese name	English name	Number	Chinese name	English name
K1	登革热	Dengue	K18	如何预防登革热	How to prevent dengue fever
K2	登革热病毒	Dengue virus	K19	登革热诊断标准	Dengue fever diagnostic criteria
K4	登革热传染途径	Is dengue infected?	K23	后背疼痛是什么原因	What is the cause of back pain?
K5	登革热是什么	What is dengue fever?	K26	花斑蚊	Spotted mosquito
K7	登革热是什么	What is dengue fever?	K29	伊蚊	Aedes
K10	登革热疫情	Dengue fever epidemic
